# Supplementary material for: Science and Faith to Understand Milk Bioactivity for Infants
Source: Nutrients. 2024 May 29;16(11):1676. doi: 10.3390/nu16111676 (PMC11174769; doi:10.3390/nu16111676)
Supplement: Supplementary file 1 [file nutrients-16-01676-s001.zip]

Archive with 1 entries (1 files):
- nutrients-2982690-supplementary.pdf
